# Supplementary material for: Cost-Effectiveness of Extending the National Influenza Vaccination Program in South Korea: Does Vaccination of Older Adults Provide Health Benefits to the Entire Population?
Source: Vaccines (Basel). 2022 Jun 10;10(6):932. doi: 10.3390/vaccines10060932 (PMC9228362; doi:10.3390/vaccines10060932)
Supplement: Supplementary file 1 [file vaccines-10-00932-s001.zip]

Archive with 1 entries (1 files):
- vaccines-1736175-supplementary.pdf
